# Supplementary material for: Crosscutting environmental risk with design: A multi-site, multi-city socioecological approach for Iowa’s diversifying small towns
Source: PLoS One. 2021 Jun 23;16(6):e0252127. doi: 10.1371/journal.pone.0252127 (PMC8221475; doi:10.1371/journal.pone.0252127)
Supplement: S1 Data — (XLSX) [file pone.0252127.s002.xlsx]

## Sheet: Iowa Transects Final Clean
transect_id	city	transect_point	ENV_Risk1	ENV_Risk2	DEMOG_Vuln1	DEMOG_Vuln2	Population	ParticulateMatterPM2.5inugm3Value	ParticulateMatterPM2.5inugm3StateAvg	ParticulateMatterPM2.5inugm3ileinState	ParticulateMatterPM2.5inugm3EPARegionAvg	ParticulateMatterPM2.5inugm3ileinEPARegion	ParticulateMatterPM2.5inugm3USAAvg	ParticulateMatterPM2.5inugm3ileinUSA	OzoneppbValue	OzoneppbStateAvg	OzoneppbileinState	OzoneppbEPARegionAvg	OzoneppbileinEPARegion	OzoneppbUSAAvg	OzoneppbileinUSA	NATADieselPMugm3Value	NATADieselPMugm3StateAvg	NATADieselPMugm3ileinState	NATADieselPMugm3EPARegionAvg	NATADieselPMugm3ileinEPARegion	NATADieselPMugm3USAAvg	NATADieselPMugm3ileinUSA	NATAAirToxicsCancerRiskriskperMMValue	NATAAirToxicsCancerRiskriskperMMStateAvg	NATAAirToxicsCancerRiskriskperMMileinState	NATAAirToxicsCancerRiskriskperMMEPARegionAvg	NATAAirToxicsCancerRiskriskperMMileinEPARegion	NATAAirToxicsCancerRiskriskperMMUSAAvg	NATAAirToxicsCancerRiskriskperMMileinUSA	NATARespiratoryHazardIndexValue	NATARespiratoryHazardIndexStateAvg	NATARespiratoryHazardIndex3	NATARespiratoryHazardIndexEPARegionAvg	NATARespiratoryHazardIndexileinEPARegion	NATARespiratoryHazardIndexUSAAvg	NATARespiratoryHazardIndexileinUSA	TrafficProximityandVolumedailytrafficcountdistancetoroadValue	TrafficProximityandVolumedailytrafficcountdistancetoroadStateAvg	TrafficProximityandVolumedailytrafficcountdistancetoroadileinSta	TrafficProximityandVolumedailytrafficcountdistancetoroadEPARegio	TrafficProximityandVolumedailytrafficcountdistancetoroadileinEPA	TrafficProximityandVolumedailytrafficcountdistancetoroadUSAAvg	TrafficProximityandVolumedailytrafficcountdistancetoroadileinUSA
x1	City1	3001	1.18927	-1.75066	0.82027	1.04175	639	9.12	9.23	56	9.45	30	9.53	39	40.3	40.5	40	42.8	12	42.5	30	1.7	0.586	97	0.78		0.938		35	30	77	38		40		1.7	1.1	91	1.5		1.8		820	1500	67	490	88	600	85
x10	City1	3010	-0.710749	-0.906108	-1.66997	-1.17939	850	9.1	9.23	55	9.45	29	9.53	38	40.3	40.5	40	42.8	12	42.5	30	0.537	0.586	58	0.78		0.938		28	30	46	38		40		1	1.1	55	1.5		1.8		5.3	1500	10	490	13	600	11
x11	City1	3011	0.323434	0.183022	1.5893	1.01147	37	9.12	9.23	56	9.45	30	9.53	39	40.3	40.5	41	42.8	12	42.5	30	0.848	0.586	81	0.78		0.938		31	30	61	38		40		1.2	1.1	67	1.5		1.8		1600	1500	78	490	93	600	92
x12	City1	3012	-1.23651	-1.72346	-0.495528	-0.348308	113	9.14	9.23	57	9.45	31	9.53	39	40.2	40.5	39	42.8	12	42.5	30	0.687	0.586	71	0.78		0.938		28	30	45	38		40		1	1.1	53	1.5		1.8		3500	1500	89	490	97	600	96
x13	City1	3013	-0.69188	-2.00588	-1.07087	-0.362768	445	9.14	9.23	56	9.45	31	9.53	39	40.2	40.5	39	42.8	12	42.5	30	1.02	0.586	88	0.78		0.938		30	30	54	38		40		1.2	1.1	66	1.5		1.8		2600	1500	85	490	96	600	95
x3	City1	3003	0.478661	-1.3454	1.01823	0.401798	1348	9.1	9.23	55	9.45	29	9.53	38	40.3	40.5	40	42.8	12	42.5	30	1.23	0.586	94	0.78		0.938		32	30	66	38		40		1.5	1.1	81	1.5		1.8		58	1500	34	490	50	600	42
x4	City1	3004	0.333298	0.347207	1.65014	1.49466	1170	9.12	9.23	56	9.45	30	9.53	39	40.3	40.5	41	42.8	12	42.5	30	0.848	0.586	81	0.78		0.938		31	30	61	38		40		1.2	1.1	67	1.5		1.8		1200	1500	74	490	91	600	89
x7	City1	3007	2.00757	-2.43797	-0.804317	1.90339	554	9.12	9.23	56	9.45	30	9.53	39	40.3	40.5	40	42.8	12	42.5	30	2.22	0.586	98	0.78		0.938		38	30	87	38		40		2	1.1	96	1.5		1.8		110	1500	39	490	60	600	53
x8	City1	3008	-1.23651	-1.72346	-0.495528	-0.348308	67	9.14	9.23	57	9.45	31	9.53	39	40.2	40.5	39	42.8	12	42.5	30	0.687	0.586	71	0.78		0.938		28	30	45	38		40		1	1.1	53	1.5		1.8		3500	1500	89	490	97	600	96
x9	City1	3009	0.905016	-1.07151	-0.0348249	-0.347595	245	9.14	9.23	56	9.45	31	9.53	39	40.3	40.5	40	42.8	12	42.5	30	1.25	0.586	94	0.78		0.938		31	30	59	38		40		1.4	1.1	80	1.5		1.8		2700	1500	85	490	96	600	95
yT11	City2	2011	0.85012	0.0507461	-1.70359	-0.681597	211	9.47	9.23	67	9.45	53	9.53	45	39.8	40.5	24	42.8	7	42.5	28	0.771	0.586	78	0.78		0.938		31	30	62	38		40		1.1	1.1	56	1.5		1.8		7.2	1500	13	490	16	600	13
yT12	City2	2012	1.09044	1.37242	-0.333908	2.04468	221	9.42	9.23	66	9.45	50	9.53	44	39.8	40.5	25	42.8	7	42.5	28	0.711	0.586	73	0.78		0.938		35	30	75	38		40		1.1	1.1	61	1.5		1.8		1700	1500	79	490	93	600	92
yT13	City2	2013	1.58016	0.110601	-0.516606	0.314387	1026	9.42	9.23	66	9.45	50	9.53	44	39.8	40.5	25	42.8	7	42.5	28	0.689	0.586	71	0.78		0.938		41	30	94	38		40		1.3	1.1	72	1.5		1.8		160	1500	43	490	67	600	59
yT14	City2	2014	0.285963	-0.024886	-1.36415	1.45995	497	9.47	9.23	67	9.45	53	9.53	45	39.8	40.5	24	42.8	7	42.5	28	0.771	0.586	78	0.78		0.938		31	30	62	38		40		1.1	1.1	56	1.5		1.8		15	1500	21	490	26	600	21
yT15	City2	2015	1.53295	0.142129	-0.125261	0.156962	437	9.42	9.23	66	9.45	50	9.53	44	39.8	40.5	25	42.8	7	42.5	28	0.693	0.586	72	0.78		0.938		41	30	94	38		40		1.3	1.1	73	1.5		1.8		240	1500	48	490	72	600	65
yT17	City2	2017	0.0371953	-0.415703	-0.728486	-1.37772	340	9.46	9.23	67	9.45	53	9.53	45	39.8	40.5	24	42.8	7	42.5	28	0.495	0.586	53	0.78		0.938		31	30	59	38		40		0.95	1.1	46	1.5		1.8		22	1500	25	490	33	600	27
yT19	City2	2019	0.982319	0.737008	1.06913	-0.714919	385	9.42	9.23	66	9.45	50	9.53	44	39.8	40.5	25	42.8	7	42.5	28	0.711	0.586	73	0.78		0.938		35	30	75	38		40		1.1	1.1	61	1.5		1.8		2.4	1500	5	490	7	600	7
yT23	City2	2023	0.982078	1.48059	-0.0693537	0.599694	444	9.44	9.23	67	9.45	51	9.53	45	39.8	40.5	25	42.8	7	42.5	28	0.549	0.586	59	0.78		0.938		34	30	75	38		40		1	1.1	56	1.5		1.8		1000	1500	72	490	90	600	87
yT24	City2	2024	0.341164	0.0206855	-1.29539	1.6065	994	9.47	9.23	67	9.45	53	9.53	45	39.8	40.5	24	42.8	7	42.5	28	0.771	0.586	78	0.78		0.938		31	30	62	38		40		1.1	1.1	56	1.5		1.8		14	1500	21	490	25	600	21
yT4	City2	2004	0.620446	0.341333	0.437894	-0.389719	943	9.43	9.23	66	9.45	51	9.53	44	39.8	40.5	25	42.8	7	42.5	28	0.713	0.586	73	0.78		0.938		34	30	73	38		40		1.1	1.1	60	1.5		1.8		6.8	1500	13	490	16	600	13
yT6	City2	2006	1.35449	0.193264	-0.322209	0.468794	1195	9.42	9.23	66	9.45	50	9.53	44	39.8	40.5	26	42.8	7	42.5	28	0.585	0.586	62	0.78		0.938		38	30	88	38		40		1.2	1.1	63	1.5		1.8		30	1500	29	490	39	600	32
yT7	City2	2007	0.863012	0.153795	-0.46656	0.633157	909	9.41	9.23	66	9.45	50	9.53	44	39.8	40.5	26	42.8	7	42.5	28	0.478	0.586	51	0.78		0.938		35	30	77	38		40		1	1.1	54	1.5		1.8		58	1500	34	490	50	600	42
yT8	City2	2008	0.463132	-0.0983031	-2.11351	1.26487	201	9.41	9.23	66	9.45	50	9.53	44	39.8	40.5	26	42.8	7	42.5	28	0.478	0.586	51	0.78		0.938		35	30	77	38		40		1	1.1	54	1.5		1.8		280	1500	50	490	74	600	68
yT9	City2	2009	0.485424	0.484051	0.512247	-0.738574	881	9.44	9.23	66	9.45	51	9.53	44	39.8	40.5	25	42.8	7	42.5	28	0.612	0.586	64	0.78		0.938		34	30	75	38		40		1.1	1.1	57	1.5		1.8		26	1500	27	490	36	600	30
z1	City3	1001	-0.170314	1.45224	1.4118	-0.223675	392	8.71	9.23	20	9.45	14	9.53	32	39.8	40.5	26	42.8	7	42.5	28	0.711	0.586	73	0.78		0.938		32	30	63	38		40		1.1	1.1	62	1.5		1.8		1400	1500	76	490	92	600	90
z10	City3	1010	-0.900426	0.312395	0.56967	-0.0869427	115	8.73	9.23	21	9.45	14	9.53	32	39.8	40.5	28	42.8	8	42.5	28	0.524	0.586	55	0.78		0.938		30	30	56	38		40		1.1	1.1	57	1.5		1.8		260	1500	49	490	73	600	66
z11	City3	1011	-1.0184	0.0533217	-0.347922	-0.265708	366	8.73	9.23	21	9.45	14	9.53	32	39.8	40.5	28	42.8	8	42.5	28	0.527	0.586	56	0.78		0.938		30	30	57	38		40		1.1	1.1	58	1.5		1.8		670	1500	64	490	86	600	82
z12	City3	1012	-0.953335	0.263078	0.592029	-0.0906283	115	8.73	9.23	21	9.45	14	9.53	32	39.8	40.5	28	42.8	8	42.5	28	0.527	0.586	56	0.78		0.938		30	30	57	38		40		1.1	1.1	58	1.5		1.8		240	1500	48	490	72	600	65
z13	City3	1013	-1.92063	-0.122565	-0.446762	-2.43775	10	8.67	9.23	17	9.45	13	9.53	31	39.8	40.5	18	42.8	5	42.5	27	0.283	0.586	18	0.78		0.938		23	30	17	38		40		0.66	1.1	20	1.5		1.8		11	1500	18	490	22	600	18
z14	City3	1014	-0.523237	0.60558	0.757841	-0.169504	361	8.73	9.23	21	9.45	14	9.53	32	39.8	40.5	27	42.8	7	42.5	28	0.576	0.586	62	0.78		0.938		31	30	59	38		40		1.1	1.1	60	1.5		1.8		500	1500	60	490	83	600	77
z15	City3	1015	-0.25691	1.4127	1.32755	-0.367108	221	8.71	9.23	20	9.45	14	9.53	32	39.8	40.5	26	42.8	7	42.5	28	0.694	0.586	72	0.78		0.938		32	30	63	38		40		1.1	1.1	62	1.5		1.8		1000	1500	71	490	89	600	87
z16	City3	1016	-0.25691	1.4127	1.32755	-0.367108		8.71	9.23	20	9.45	14	9.53	32	39.8	40.5	26	42.8	7	42.5	28	0.68	0.586	71
z17	City3	1017	-0.364319	1.26705	1.16246	-0.161773	1269	8.71	9.23	20	9.45	14	9.53	32	39.8	40.5	26	42.8	7	42.5	28	0.682	0.586	70	0.78		0.938		31	30	63	38		40		1.1	1.1	62	1.5		1.8		1400	1500	76	490	92	600	90
z18	City3	1018	-0.464833	0.67781	0.900889	-0.354838	854	8.72	9.23	21	9.45	14	9.53	32	39.8	40.5	27	42.8	7	42.5	28	0.612	0.586	64	0.78		0.938		31	30	60	38		40		1.1	1.1	60	1.5		1.8		610	1500	62	490	85	600	81
z19	City3	1019	-0.935698	0.279517	0.592029	-0.0906283	142	8.73	9.23	21	9.45	14	9.53	32	39.8	40.5	28	42.8	8	42.5	28	0.526	0.586	56	0.78		0.938		30	30	56	38		40		1.1	1.1	57	1.5		1.8		250	1500	48	490	73	600	66
z2	City3	1002	-0.170314	1.45224	1.4118	-0.223675		8.7	9.23	19	9.45	14	9.53	32	39.8	40.5	26	42.8	7	42.5	28	0.6	0.586
z20	City3	1020	-1.06506	-0.141245	-1.12569	-0.50471	10	8.73	9.23	21	9.45	14	9.53	32	39.8	40.5	28	42.8	8	42.5	28	0.527	0.586	56	0.78		0.938		30	30	57	38		40		1.1	1.1	58	1.5		1.8		940	1500	70	490	89	600	86
z3	City3	1003	-1.92063	-0.122565	-0.446762	-2.43775		8.68	9.23	18	9.45	13	9.53	31	39.8	40.5	23	42.8	6	42.5	27	0.5	0.586
z4	City3	1004	-1.92063	-0.122565	-0.446762	-2.43775	28	8.67	9.23	17	9.45	13	9.53	31	39.8	40.5	18	42.8	5	42.5	27	0.283	0.586	18	0.78		0.938		23	30	17	38		40		0.66	1.1	20	1.5		1.8		11	1500	18	490	22	600	18
z5	City3	1005	-1.02333	-0.028771	-0.532995	-0.239198		8.7	9.23	19	9.45	14	9.53	31	39.8	40.5	23	42.8	6	42.5	28	0.6	0.586
z6	City3	1006	-1.02333	-0.028771	-0.532995	-0.239198	724	8.73	9.23	21	9.45	14	9.53	32	39.8	40.5	28	42.8	8	42.5	28	0.527	0.586	56	0.78		0.938		30	30	57	38		40		1.1	1.1	58	1.5		1.8		670	1500	64	490	86	600	82
z7	City3	1007	-0.360058	1.71486	1.50669	-0.392305		8.72	9.23	20	9.45	14	9.53	32	39.8	40.5	27	42.8	7	42.5	28	0.6	0.586
z8	City3	1008	-0.360058	1.71486	1.50669	-0.392305	179	8.71	9.23	20	9.45	14	9.53	32	39.8	40.5	25	42.8	7	42.5	28	0.737	0.586	75	0.78		0.938		32	30	64	38		40		1.1	1.1	62	1.5		1.8		1100	1500	72	490	90	600	88
z9	City3	1009	-0.953335	0.263078	0.592029	-0.0906283	533	8.73	9.23	21	9.45	14	9.53	32	39.8	40.5	28	42.8	8	42.5	28	0.527	0.586	56	0.78		0.938		30	30	57	38		40		1.1	1.1	58	1.5		1.8		240	1500	48	490	72	600	65
[truncated: 157 more columns]
